# Supplementary material for: The Role of Chaperone-Mediated Autophagy in Bortezomib Resistant Multiple Myeloma
Source: Cells. 2021 Dec 8;10(12):3464. doi: 10.3390/cells10123464 (PMC8700264; doi:10.3390/cells10123464)
Supplement: Supplementary file 1 [file cells-10-03464-s001.zip]

Archive with 3 entries (2 files):
- cells-1304316-supplementary/
- cells-1304316-supplementary/cells-1304316-supplementary.pdf
- cells-1304316-supplementary/Supplementary+Data+Table+1.pdf
